# Supplementary material for: A review of extensive variation in the design of pitfall traps and a proposal for a standard pitfall trap design for monitoring ground‐active arthropod biodiversity
Source: Ecol Evol. 2016 May 12;6(12):3953–64. doi: 10.1002/ece3.2176 (PMC4867678; doi:10.1002/ece3.2176)
Supplement: Supplementary file 3 — Table S2. Data used in the meta‐analysis. [file ECE3-6-3953-s003.xlsx]

## Sheet: Raw Data
Author(s)	Title	Year Published	Journal	Impact factor (2013)	Location (Country)	Study Season	no.traps	no.samples	no.trapnights	trap.spacing	sample.duration	trap.diameter	trap.depth	trap.volume	KP.volume	trap.colour	trap.material	trap.funnel	trap.RG	trap.baited	trap.KP	trap.cups	Main Taxa Caught	No. of Species of Main Taxa Reported	Abundance	Refers to previous paper for Methods
Ronald R. Bailey, Eric P. Van den Berghe and Brian C. Mccarthy	New Records and Activity Patterns of Carabid Beetles (Coleoptera: Carabidae) in Western Maryland	1994	The Coleopterists Bulletin	0.726	USA	May to August 1992	240	960	NS	2	336	NS	NS	200	NS	NS	Plastic	NS	NS	NS	Cider vinegar	NS	Coleoptera	17	NS	McCarthy and Bailey 1994
Orrey P. Young and Timothy C. Lockley	Spiders of an Old Field Habitat in the Delta of Mississippi	1994	Journal Of Arachnology	NA	USA	March 1985 to May 1986	114	NS	NS	1	NS	100	140	946	100	NS	Metal	NS	Yes	No	50% ethylene glycol in water	Two	Arachnids	53	1689	No
V. Růžička and M. Zacharda	Arthropods of Stony Debris in the Krkonoše Mountains, Czech Republic	1994	Arctic And Alpine Research	1.528	Czech Republic	1-3 July 1988 to 25-26 August 1989, with one trap exposed until 2 June 1990	NS	NS	NS	NS	NS	105	130	NS	NS	NS	Plastic	NS	NS	No	7% formalin and 20% glycerol, with few drops of detergent	NS	Various	NS	1545	Růžička 1982, 1988c
D. M. Mcferran, W. I. Montgomery and J. H. Mcadam	The Impact of Grazing on Communities of Ground-Dwelling Spiders (Araneae) in Upland vegetation types	1994	Biology And Environment: Proceedings Of The Royal Irish Academy	0.619	Ireland	October 1988 to September 1990	75	NS	NS	3.5	NS	90	200	NA	250	NS	Plastic	NS	NS	NS	5% formalin and few drops of detergent	One	Arachnids	72	12288	No
Jari Niemelä, Timo Pajunen, Yrjö Haila, Pekka Punttila and Eero Halme	Seasonal Activity of Boreal Forest-Floor Spiders (Araneae)	1994	Journal Of Arachnology	NA	Finland	11th May to 23rd November 1985	100	2600	19600	5	Various	65	NS	170	NS	NS	Plastic	NS	Yes	No	Water and salt solution / Ethylene glycol	One	Arachnids	100	6753	No
Stewart D. Frusher, Raymond L. Giddins, and Thomas J. Smith	Distribution and Abundance of Grapsid Crabs (Grapsidae) in a Mangrove Estuary: Effects of Sediment Characteristics, Salinity Tolerances, and Osmoregulatory Ability	1994	Estuaries	NA	Australia	10 - 15th May 1987	25	100	400	2	24	150	200	NA	NA	NS	Plastic	NS	NS	No	NA - live captures	One	Grapsid crabs	9	308	Yates (1978) and Smith et al. (1991)
S. J. Duffield and N. J. Aebischer	The Effect of Spatial Scale of Treatment with Dimethoate on Invertebrate Population Recovery in Winter Wheat	1994	Journal Of Applied Ecology	4.754	UK	31st October to 30th November 1988 and 1989	NS	NS	NS	Various	NS	90	NS	NS	NS	NS	Plastic	NS	NS	No	Water and detergent / 5% formalin / saline solution	One	Arachnids, Coleoptera and Collembola	NS	NS	No
Earl D. Mccoy and Brian W. Witz	Population Ecology of Two Species of Pasimachus (Coleoptera: Carabidae) in the Sandhill Habitat of Florida	1994	The Florida Entomologist	1.056	USA	November 1982 to May 1984	60	NS	NS	7.5	NS	NS	NS	18927	NA	NS	NS	NS	NS	NS	NS	One	Coleoptera	2	2825	McCoy 1987
Ramón J. Antor	Arthropod Fallout on High Alpine Snow Patches of the Central Pyrenees, Northeastern Spain	1994	Arctic And Alpine Research	1.528	Spain	July 1990	20	NS	NS	NS	NS	90	120	NS	NS	NS	Plastic	Yes	Yes	No	NS	Two	Various	NA	2504	No
PUNTTILA, P; HAILA, Y; NIEMELA, J ad Timo Pajunen	ANT COMMUNITIES IN FRAGMENTS OF OLD-GROWTH TAIGA AND MANAGED SURROUNDINGS	1994	Annales Zoologici Fennici	1.03	Finland	19-26th August 1984	1125	1125	9000	3	192	NS	NS	NS	NS	NS	NS	NS	NS	NS	NS	NS	Formicidae	19	144048	Niemela et al 1988, Punttilla et al 1991
C. R. Margules, G. A. Milkovits and G. T. Smith	Constrasting Effects of Habitat Fragmentation on the Scorpion Cercophonius Squama and an amphipod	1994	Ecology	6.421	Australia	February 1985 to mid 1992	376	1504	10528	3	168	100	NS	NS	NS	NS	Plastic	NS	NS	NS	NS	Two	Scorpioniones, Amphipoda	2	14728	Margules 1992
David M. Olson	The Distribution of Leaf Litter Invertebrates Along a Neotropical Altitudinal Gradient	1994	Journal Of Tropical Ecology	1.222	Panama	28th July to 10th August 1987	40	40	80	3	48	18	NS	NS	NS	Transparent	Glass	No	Yes	No	Soapy water	Two	Various	NS	NS	Majer 1987
Claire Levesque and Gilles-Yvon Levesque	Abundance and Seasonal Activity of Ground Beetles (Coleoptera: Carabidae) in a Raspberry Plantation and Adjacent Sites in Southern Québec (Canada)	1994	Journal Of The Kansas Entomological Society	0.397	Canada	Early May to Late October, 1987 - 1989	80	NS	NS	5	168	65	NS	450	100	Transparent	Glass	NS	NS	No	4% formalin	One	Coleoptera	68	10638	No
Marian T. Coll, Liam Heneghan and Thomas Bolger	Carabidae Fauna in Two Irish Conifer Stands: A Comparison with Those of Some Other European Forests	1995	Biology And Environment: Proceedings Of The Royal Irish Academy	0.619	Ireland	March 1989 to March 1991, September 1991 to March 1992	30	NS	NS	Various	336	80	90	NS	NS	NS	Plastic	NS	NS	NS	5% formalin	One	Coleoptera	22	NS	No
C. J. Hill	Linear Strips of Rain Forest Vegetation as Potential Dispersal Corridors for Rain Forest Insects	1995	Conservation Biology	4.165	Australia	November 1992, February 1993 and April 1993	351	1053	1579.5	5	36	90	NS	NS	NA	NS	Plastic	NS	NS	Yes	None	One	Coleoptera and Formicidae	47	NS	No
Carole C. Mcivor and T. J. Smith, III	Differences in the Crab Fauna of Mangrove Areas at a Southwest Florida and a Northeast Australia Location: Implications for Leaf Litter Processing	1995	Estuaries	NA	Australia	September 1991	36	144	144	NS	24	150	200	NS	NA	NS	Plastic	NS	NS	No	None	One	Crabs	5	600	Smith et al. 1991
D.A. Wardle, K.S Nicholson and A Rahman	Ecological effects of the invasive weed species Senecio jacobea L. (ragwort) in a New Zealand Pasture	1995	Agriculture, Ecosystems And Environment	3.203	New Zealand	9 July 1992	48	192	2688	NS	336	50	90	NS	NS	NS	Plastic	NS	NS	No	Galt's Solution (Water, 5% NaCl, 1% NaNO3, 1% Chloral hydrate)	One	Various	NS	NS	Wardle et al. 1993a
Gereben, B. A.	Co-Occurrence and Microhabitat Distribution of Six Nebria Species (Coleoptera: Carabidae) in an Alpine Glacier Retreat Zone in the Alps, Austria	1995	Arctic And Alpine Research	1.528	Austria	July-September 1986 and 1987, June-September 1988	119	NS	NS	20	Various	65	NS	NS	NS	NS	Plastic	NS	NS	No	4% formaldehyde and neutral detergent	One	Carabidae	20	NS	No
Ivette Perfecto and Roy Snelling	Biodiversity and the Transformation of a Tropical Agroecosystem: Ants in Coffee Plantations	1995	Ecological Applications	4.126	Costa Rica	2nd August 1990	70	70	70	2	24	NS	NS	250	NS	NS	Plastic	NS	NS	No	Antifreeze	One	Various	NS	1247	No
Boris Krasnov and Yoram Ayal	Seasonal changes in darkling beetle communities (Coleoptera: Tenebrionidae) in the Ramon erosion cirque, Negev Highlands, Israel	1995	Journal Of Arid Environments	1.822	Israel	February 1992 to December 1993	400	NS	NS	3	Various	100	NS	500	NA	NS	Plastic	NS	NS	No	NA - live captures	Two	Tenebrionids	30	9756	No
Angela Taboada, D. Johan Kotze And M. Salgado	Carabid beetle occurrence at the edges of oak and beech forests in NW Spain	2004	European Journal Of Entomology	1.076	Spain	April to October 2002	120	NS	NS	1	NS	70	80	NS	NS	Transparent	Glass	NS	Flat stones	No	30% alcohol and detergent	One	Carabidae	43	5436	No
Dave Druce, Michelle Hamer, Rob Slatow And Lorenzo Prendini	Checklist of millipedes (Diplopoda), centipedes (Chilopoda) and scorpions (Arachnida: Scorpionida) from a savanna ecosystem, Limpopo Province, South Africa	2004	African Invertebrates	0.464	South Africa	February to Marh 1999 and 2000, October to November 1999	450	NS	NS	10	336	18	150	NS	NS	Transparent	Glass	NS	NS	No	None?	One	Diplopoda, Chilopoda and Scorpionida	29	1594	No
Dana L. Price	Species Diversity and Seasonal Abundance of Scarabaeoid Dung Beetles (Coleoptera: Scarabaeidae, Geotrupidae and Trogidae) Attracted to Cow Dung in Central New Jersey	2004	Journal Of The New York Entomological Society	0.167	USA	May 2002 to May 2003	15	NS	NS	18	168	150	160	2365	NS	NS	Plastic	NS	Plywood tiles	Yes - Cow Dung	Water / 1:4 antifreeze:water ratio	One	Scarabaeidae	26	15206	Steyskal et al. 1986
Michael J. Furlong, Shi Zu-Hua, Liu Yin-Quan, Guo Shi-Jian, Lu Yao-Bin, Liu Shu-Sheng, Myron P. Zalucki	Experimental Analysis of the Influence of Pest Management Practice on the Efficacy of an Endemic Arthropod Natural Enemy Complex of the Diamondback Moth	2004	Journal Of Economic Entomology	1.506	Australia	NS	NS	NS	NS	10	168	65	NS	200	NS	NS	Plastic	NS	Plastic disc	No	1% v/v detergent solution	One	Araneae, Neuroptera, Coleoptera and Formicidae	NS	NS	No
J. M. Johnson, J. A. Hough-Goldstein, M. J. Vangessel	Effects of Straw Mulch on Pest Insects, Predators, and Weeds in Watermelons and Potatoes	2004	Environmental Entomology	1.424	USA	NS	NS	NS	NS	NS	168	67	97	NS	NS	Transparent	Glass	No	Plywood tiles	No	Saturated salt solution + drop of detergent	Two	Various	NS	NS	No
Frank, Sd; Shrewsbury, Pm	Effect of conservation strips on the abundance and distribution of natural enemies and predation of Agrotis ipsilon (Lepidoptera : Noctuidae) on golf course fairways	2004	Environmental Entomology	1.424	USA	21st July to 20th August 2002, 1st to 30th July 2003	144	864	6048	4m	168	19	NS	NS	"1/3rd volume of trap"	Transparent	Glass	No	NS	No	20% propylene glycol + soap	One	Various	NS	6293	No
J.E. Sinclair And T.R. New	Pine plantations in south eastern Australia support highly impoverished ant assemblages (Hymenoptera: Formicidae)	2004	Journal Of Insect Conservation	1.789	Australia	March - June 2001, March to May 2002	113	NS	NS	Various	336	70	NS	NS	50	NS	Plastic	NS	NS	No	ethanol / ethylene glycol mix	One	Formicidae	NS	NS	Gunther and New (2003)
Matti Koivula,Vesa Hyyryläinen,Eeva Soininen	Carabid beetles (Coleoptera: Carabidae) at forest-farmland edges in southern Finland	2004	Journal Of Insect Conservation	1.789	Finland	24th May - 15th June, 2nd July - 15th August 2001	144 - 288	396	15840	4	528-1056	66	70	NS	NS	NS	NS	NS	Styrene	No	30% propylene glycol and detergent	One	Carabidae	59	3593	No
Susan J. Anderson, Rowan M. Emberson & Barbara Brown	Seasonal activity and habitat associations of Mecodema howitti and Megadromus guerinii, two endemic New Zealand ground beetles (Coleoptera: Carabidae)	2004	New Zealand Journal Of Zoology	0.745	New Zealand	August 1999 to June 2000	32	1760	1760	2	24	80	95	NS	NA	NS	Plastic	NS	Steel	No	None	Two	Carabidae	2	NS	No
Huib Van Hamburg, Alan N. Andersen, Wimpie J. Meyer And Hamish G. Robertson	Ant Community Development on Rehabilitated Ash Dams in the South African Highveld	2004	Restoration Ecology	1.991	South Africa	March, May, July,September, and December 1997; January, March, May,July, September, and December 1998; and January 1999.	160	1920	3840	30	48	50	NS	NS	NS	NS	Plastic	No	NS	No	70% ethanol	One	Formicidae	49	NS	No
William M. Cook, Hank Guarisco, And Kathleen R. Nuckolls.	New additions to the spider fauna of Kansas discovered near black-tailed prairie dog towns in shortgrass prairie	2004	Transactions Of The Kansas Academy Of Science	NA	USA	23rd June to 21st July 2000	180	NS	NS	2	NS	90	70	NS	NS	NS	NS	NS	Plywood tiles	No	Dilute propylene glycol	One	Araneae	NA	NA	No
Darold P. Batzer	Movements of upland invertebrates into drying seasonal woodland ponds in northern Minnesota, USA	2004	Wetlands	1.572	USA	5th July to 1st August 1997	24	NS	NS	Various	168	80	NS	NS	NS	Transparent	Glass	NS	NS	No	Ethylene glycol	One	Various	NS	NS	No
Gunnarsson, B; Nitterus, K; Wirdenas, P	Effects of logging residue removal on ground-active beetles in temperate forests	2004	Forest Ecology And Management	2.667	Sweden	11th June to 10th September 2001	160	NS	NS	Various	NS	85	95	NS	NS	NS	Plastic	NS	Plexi-roof	No	50% ethylene glycol	One	Carabidae	NS	NS	No
Susan C. Baker, Alastair M.M. Richardson, Owen D. Seeman, Leon A. Barmuta	Does clearfell, burn and sow silviculture mimic the effect of wildfire? A field study and review using litter beetles	2004	Forest Ecology And Management	2.667	Australia	November to December 1999	216	216	6480	2	720	NS	NS	225	4cm depth	NS	Plastic	NS	Plastic	No	Ethylene glycol	Two	Coleoptera	179	6128	No
Sandra B. Cederbaum, John P. Carroll And Robert J. Cooper	Effects of Alternative Cotton Agriculture on Avian and Arthropod Populations	2004	Conservation Biology	4.165	USA	Early May to Late July 1999	168	238*	NS	NS	24	90	NS	470	NS	NS	Plastic	NS	NS	No	70% ethanol	Two	Various	NS	NS	No
Jeffrey P. Lemieux And B. Staffan Lindgren	Ground Beetle Responses to Patch Retention Harvesting in High Elevation Forests of British Columbia	2004	Ecography	4.774	Canada	21st June - 18th August 1995, 6th June - 13th September 1996	30	NS	46451	5	Varied	NS	NS	NS	NS	NS	NS	NS	NS	No	Saturated Brine (1995), Ethylene glycol (1996)	One (1995) / Two (1996)	Carabidae	28	15799	Lemieux and Lindgren 1999
Lloyd W. Morrison	Spatiotemporal Variation in Antlion (Neuroptera: Myrmeleontidae) Density and Impacts on Ant (Hymenoptera: Formicidae) and Generalized Arthropod Foraging	2004	Annals Of The Entomological Society Of America	1.19	USA	8th, 27th, 31st August, 8th October 1998	60	NS	240	NS	24	30	55	NS	NS	NS	Plastic	NS	NS	No	Propylene glycol	One	Various	NA	2283	No
Amy P. Wiebe, John J. Obrycki	Quantitative assessment of predation of eggs and larvae of Galerucella pusilla in Iowa	2004	Biological Control	1.873	USA	May to July 1998 and 1999	25	NS	NS	NS	48	NS	NS	473	30mm depth	NS	Plastic	NS	NS	No	Soapy water	One	Various	NS	NS	No
Maliha S. Nash, David F. Bradford, Susan E. Franson, Anne C. Neale, Walter G. Whitford, Daniel T. Heggem	Livestock grazing effects on ant communities in the eastern Mojave Desert, USA	2004	Ecological Indicators	3.23	USA	2nd June and 22nd July 1994	4200	4200	8400	10	24	38	70	NS	30mm depth	NS	Plastic	NS	NS	No	70% ethanol and 30% glycerol mix	One	Formicidae	38	NS	No
Reid M. Ipser, Mark A. Brinkman, Wayne A. Gardner And Harold B. Peeler	A Survey of Ground-Dwelling Ants (Hymenoptera: Formicidae) in Georgia	2004	The Florida Entomologist	1.056	USA	June 2000 to September 2002	NS	NS	NS	1	168	NS	NS	40	60% of trap volume	NS	Plastic	NS	NS	No	Propylene glycol	One	Formicidae	NS	NS	Agosti and Alonso (2000), Bestlemeyer et al. (2000)
Simone D. Langhans, Klement Tockner	Edge Effects Are Important in Supporting Beetle Biodiversity in a Gravel-Bed River Floodplain	2014	Plos One	3.534	Italy	Feb - Nov 2005	24	240	NS	Variable	NS	NS	NS	NS	NS	NS	NS	NS	NS	NA	NS	NS	Coleoptera	273	5473	Corti R, Larned ST, Datry T (2013) A comparison of pitfall-trap and quadrat methods for sampling grounddwelling invertebrates in dry riverbeds. Hydrobiologia 717: 13–26.
Veronika UrbanovičOvá, Dana Miklisová, Andrej Mock And ĽUbomír Kováč	Activity of epigeic arthropods in differently managed windthrown forest stands in the High Tatra Mts.	2014	North-Western Journal Of Zoology	0.7	Slovakia	April 2007 - April 2008	72	NS	NS	5	NS	NS	NS	NS	NS	NS	NS	NS	NS	NA	4% Formaldehyde	NS	Collembola, Acari, Coleoptera	NA	101931	No
Lídia Quevedo & Xavier Arnan & Olga Boet & Anselm Rodrigo	Post-fire selective thinning of Arbutus unedo L. coppices keeps animal diversity unchanged: the case of ants	2014	Annals Of Forest Science	1.536	Spain	May and July 2008, 2009 and 2010	16	192	8064	5	168	75	95	NS	NS	NS	Plastic	NS	NS	NA	Water, soap and salt	NS	Formicidae	31	38159	Quevedo L, Arnan X, Rodrigo A (2013) Selective thinning of Arbutus unedo coppices following fire: effects on growth at the individual and plot level. For Ecol Manag 292:56–63
Roland Horváth, Zoltán Elek, Gábor L. LöVei	Compositional changes in spider (Araneae) assemblages along an urbanisation gradient near a Danish town	2014	Bulletin Of Insectology	0.722	Denmark	Early May - Mid October 2004 and 2005	120		NS	≥ 10	336	70	NS	NS	200	NS	Plastic	NS	Yes	NA	70% ethylene glycol + drop of detergent	NS	Araneae	90	4340	NIEMELÄ J., KOTZE D. J., VENN S., PENEV L., STOYANOV I., SPENCE J. R., HARTLEY D., DE OCA E. M., 2002.- Carabid beetle assemblages (Coleoptera, Carabidae) across urban- rural gradients: an international comparison.- Landscape Ecology, 17: 387-401.
Heraldo L. Vasconcelos, Tiago L.M. Frizzo, Renata Pacheco, Jonas B. Maravalhass, Gabriela P. Camacho, Karine S. Carvalho, Elmo B.A. Koch, José R. Pujol-Luz	Evaluating sampling sufficiency and the use of surrogates for assessing ant diversity in a Neotropical biodiversity hotspot	2014	Ecological Indicators	3.23	Brazil	NS	80	80	160	≥ 1	48	78	85	250	NS	NS	Plastic	NS	NS	No	Water and detergent	NS	Formicidae	280	NS	Campos, R.I., Vasconcelos, H.L., Andersen, A.N., Frizzo, T.L.M., Spena, K.C., 2011. Multi-scale ant diversity in savanna woodlands: an intercontinental compar- ison. Aust. Ecol. 36, 983–992.
Boris Leroy, Isabelle Le Viol, Julien Pétillon	Complementarity of rarity, specialisation and functional diversity metrics to assess community responses to environmental changes, using an example of spider communities in salt marshes	2014	Ecological Indicators	3.23	France	May and June 2004 and 2007	72	864	NS	10	168	100	170	NS	NS	NS	Plastic	NS	Yes	NA	Ethylene glycol	NS	Araneae	31	3826	No
Antonio De Los Santos Gómez, Juan Pedro De Nicolás, Roberto Dorta-Guerra	Abundance, biomass and diversity of ground-beetles (Col. Carabidae) as indicators of climatic change effects over elevation strata in Tenerife (Canary Islands)	2014	Ecological Indicators	3.23	Canary Islands	March 1985 - May 1986 and May 1988 - No 1989	420	NS	NS	5	168	NS	NS	NS	NA	NS	NS	Yes	Yes	No	None	NS	Coleoptera	18	8617	Adis, J., 1979. Problems of interpreting arthropod sampling with pitfall traps. Zool. Anz. Jena 202, 177–184. and de los Santos, A., Montes, C., Ramírez-Díaz, L., 1982. Un nuevo disen ̃o de trampa de caída para el estudio de poblaciones de coleópteros terrestres de superficie. Mediterr. Ser. Biol. 6, 93–99. and Quintana, M., de los Santos, A., Montes, C., Ramírez-Díaz, L., 1985. Modificacio…
Rosina Kyerematen, Erasmus Henaku Owusu, Daniel Acquah-Lamptey, Roger Sigismund Anderson, Yaa Ntiamoa-Baidu	Species Composition and Diversity of Insects of the Kogyae Strict Nature Reserve in Ghana	2014	Open Journal Of Ecology	NA	Ghana	September 2011 - June 2012	10	NS	NS	NS	NS	NS	NS	NS	NS	NS	NS	NS	NS	NS	NS	NS	Various	NS	NS	No
Ferenc Samu And István Urák	Are more bogs better? Comparative studies into Transylvanian peat bog spider (Arachnida: Araneae) assemblages from a conservation biological perspective	2014	North-Western Journal Of Zoology	0.7	Romania	4th May - 12th October 2003	75	375	12075	5	720	NS	NS	400	NS	NS	Plastic	NS	NS	No	Ethylene glycol and some drops of detergent	One	Araneae	100	3316	No
Éva-Hajnalka Sas-Kovács And István Sas-Kovács	Lycosidae (Arachnida: Araneae) in "Campia Careiului" (north-western Romania): preliminary assessment of composition, distribution, habitat preference and conservation	2014	North-Western Journal Of Zoology	0.7	Romania	April to September 2008, October 2013 to June 2014	NS	NS	NS	NS	720	NS	NS	NS	NS	NS	NS	NS	NS	NS	NS	NS	Araneae	35	8846	No
Michael Staab,Andreas Schuldt,Thorsten Assmann, Helge Bruelheide,Alexandra-Maria Klein	Ant community structure during forest succession in a subtropical forest in South-East China	2014	Acta Oecologica	1.841	China	30th March to 2nd September 2009	108	1080	16848	10	336	85	150	NS	150	NS	Plastic	NS	NS	No	40% ethylene glycol, 30% water, 20% glyceol, 10% acetic acid and few drops of detergent	One	Formicidae	71	13441	No
Bing Zhang, Liang Chang, Zhen Nia, Mac A. Callaham Jr. ,Xin Sun, Donghui Wu	Effects of land use changes on winter-active Collembola in Sanjiang Plain of China	2014	Applied Soil Ecology	2.206	China	25th November 2011 to April 7th 2012	15	60	2010	Varied	Varied	70	90	NS	NS	NS	NS	NS	Plywood	No	Saturated salt solution + few drops detergent	One	Formicidae	8	3465	Hägvar and Hägvar (2011)
Per Milberg, Karl-Olof Bergman, Helena Johansson, Nicklas Jansson	Low host-tree preferences among saproxylic beetles: a comparison of four deciduous species	2014	Insect Conservation And Diversity	1.937	Sweden	May to late August	45	NS	NS	NS	NS	70	NS	NS	NS	NS	Plastic	NS	NS	No	NS	One	Coleoptera	NS	NS	No
Mh Bowie, J Klimaszewski, Cj Vink, S Hodge & Sd Wratten	Effect of boundary type and season on predatory arthropods associated with field margins on New Zealand farmland	2014	New Zealand Journal Of Zoology	0.745	New Zealand	17th September 1996 to 2nd October 1998	10	NS	7520	10	Varied	80	NS	NS	NS	NS	NS	NS	Galvanised iron	No	10% sodium benzoate + 2% detergent	One	Various	NS	NA	No
Orsolya Kiss, Zoltán Elek & Csaba Moskát	High breeding performance of European Rollers Coracias garrulus in heterogeneous farmland habitat in southern Hungary	2014	Bird Study	1.107	Hungary	16th June to 20th July 2009	130	260	NS	1	336	65	NS	NS	NS	NS	Plastic	NS	NS	No	30-50% ethylene glycol	One	Various	NA	NA	No
Felipe Barragán, Claudia E. Moreno, Federico Escobar Julián Bueno-Villegas And Gonzalo Halffter	The impact of grazing on dung beetle diversity depends on both biogeographical and ecological context	2014	Journal Of Biogeography	6.531	Mexico	June to September 2009	800	800	3200	30	48	185	90	1000	NS	NS	Plastic	NS	NS	7:3 sheep:horse dung	30% ethylene glycol	One	Scarabiidae	37	8707	No
Agnese Zauli,Stefano Chiari,Erik Hedenström,Glenn P. Svensson,Giuseppe M. Carpaneto	Using odour traps for population monitoring and dispersal analysis of the threatened saproxylic beetles Osmoderma eremita and Elater ferrugineus in central Italy	2014	Journal Of Insect Conservation	1.789	Italy	10th June to 25th July 2012	23	NS	NS	Varied	48	70	NS	NS	NA	NS	NS	NS	NS	No	None	One	Scarabaeinae	NA	NA	Ranius 2001
Cristiane Maria Queiroz Da Costa, Julliana Wellen Barretto, Rita De Cássia De Moura	Changes in the dung beetle community in response to restinga forest degradation	2014	Journal Of Insect Conservation	1.789	Brazil	Dry and wet seasons 2009 and 2011	60	240	480	20	48	NS	200	NS	NA	NS	Plastic	NS	Styrene	Human Faeces / Milled Bovine Carcass	None	One	Scarabaeinae	25	1724	No
Elisa Cardarelli, Giuseppe Bogliani	Effects of grass management intensity on ground beetle assemblages in rice field banks	2014	Agriculture, Ecosystems And Environment	3.203	Italy	Early May to Early November 2010	52	NS	NS	10	336	62	72	NS	NS	NS	Plastic	NS	Wooden	No	Wine vinegar and drop of detergent	One	Carabidae	48	2141	No
Priscila Da Silva Bugs, Paula Beatriz Araujo, Milton De Souza Mendonça Júnior & Ricardo Ott	Diversity and population characteristics of terrestrial isopods (Crustacea,Oniscidea) across three forest environments in southern Brazil	2014	Iheringia, Série Zoologia	0.505	Brazil	March 2001 to May 2002	120	NS	NS	10	720	NS	NS	NS	NS	NS	NS	NS	NS	No	4% Formaldehyde + drops detergent	One	Oniscidae	5	622	No

## Sheet: Scoring and Variables
Variable name	Description	Type of variable / Scored as
Author
Title
Year
Journal	Where the manuscript was published.
Impact factor (2013)	The journal impact factor (2013).
Location (Country)	The country where the research was carried out.
Study Season	When the study was performed.	Text entry, as written by the original authors or summarised.
no.traps	The maximum number of traps in use by the authors at any one time.	Quantitative: raw value. When generating figure 4, any "not reported" or "not applicable" cells were scored "0" after log(e)+1 transformation.
no.samples	The number of pitfall traps * the number of sampling ocassions; or "as is" if stated by the original authors.	Quantitative: raw value. When generating figure 4, any "not reported" or "not applicable" cells were scored "0" after log(e)+1 transformation.
no.trapnights	The number of pitfall traps * the number of days the traps were open; or "as is" if stated by the original authors.	Quantitative: raw value. Quantitative: raw value. When generating figure 4, any "not reported" or "not applicable" cells were scored "0" after log(e)+1 transformation.
trap.spacing	The minimum spcaing between pitfall traps in metres. Where this changed during the study or was random, it was noted "Varied" and for the purposes of generating figures 2-5 was scored as "NA".	Quantitative: the minimum spacing in metres. When generating figure 4, any "not reported" or "not applicable" cells were scored "0" after log(e)+1 transformation.
sample.duration	How long traps were left open for between each sampling event.	Quantitative: raw value. "Weekly" was assumed to mean 7 days (168h), "Fortnightly" to mean 14 days (336h) and "monthly" to mean a 30-day period (720h). When generating figure 4, any "not reported" or "not applicable" cells were scored "0" after log(e)+1 transformation.
trap.diameter	The diameter of the trap opening in mm.	Quantitative: raw value. When generating figure 3, any "not reported" or "not applicable" cells were scored "0" after log(e)+1 transformation.
trap.depth	The depth of the trap in mm. This usually refers to the outer trap dimensions, rather than the internal trapping surface, but this was not always clear from the original literature.	Quantitative: raw value. When generating figure 3, any "not reported" or "not applicable" cells were scored "0" after log(e)+1 transformation.
trap.volume	The volume of the trap in ml.	Quantitative: raw value. When generating figure 3, any "not reported" or "not applicable" cells were scored "0" after log(e)+1 transformation.
KP.volume	The volume of killing-preservative used in ml, or the depth of fill if reported.	Quantitative: raw value. When generating figure 3, any "not reported" or "not applicable" cells were scored "0" after log(e)+1 transformation.
trap.colour	The colour of the material used to construct the pitfall traps.	Qualitative: "15" = Not reported, "1" = reported.
trap.material	The main type of material used to construct the pitfall traps.	Qualitative: Glass = "1", Metal = "2", Plastic = "3", Not stated = "15".
trap.funnel	Whether the pitfall traps used in the study contained an inner funnel to facilitate specimen retention / reduce vertebrate by-catch.	Qualitative: "15" = not reported, "14" = not applicable, "0" = absent, "1" = was used, "3"= the status changed during the study.
trap.RG	Whether a rain-guard for each pitfall trap was included in the study.	Qualitative:"15" = not reported, "14" = not applicable, "0" = absent, "1" = was used, "3"= the status changed during the study.
trap.baited	If bait was used with the pitfall traps with or without a killing-preservative.	Qualitative: "15" = not reported, "14" = not applicable, "0" = absent, "1" = was used, "3"= the status changed during the study.
trap.KP	The type of killing-preservative used with the pitfall traps.	Qualitative: The type of killing-preservative was scored from 1-12 based on the major component (e.g. ethanol, propylene glycol, formalin). When this was not stated it was scored as "15", when not applicable (e.g. live captures were desired) = "14", and if this changed during the study it was scored category "13".
trap.cups	The number of componants to the trap - a single cup design refers to the use of a single outer collection pot sunk into the ground and filled directly with killing preservative. A two cup design refers to situations when a second internal trapping container is placed inside the (permenant) outer pitfall trap container.	"1" = A single trap design, "2" = 2 cup design, "3" = design changed during study, "14" = Not applicable, "15" = Not stated.
Main Taxa Caught	The main taxa collected by the authors.	Quantitative: raw value
No. of Species of Main Taxa Reported	The number of species reported.	Quantitative: raw value
Abundance	The overall abundanceof arthropod specimens collected during the study.	Quantitative: raw value
Refers to previous paper for Methods	Whether authors referred to previous literature for further details of their specific pitfall trap design or sampling rationale.	Text entry, as written by the original authors or summarised.
Variables that were scored "NS" in the original data were scaled prior to producing the figures so that they could be differentiated from the true "0" values without influencing the colour mapping. In figure 2 the "NS" values were scaled to category 15 and colourised in dark grey. In figures 3 and 4, "NS" and "NA" values were scaled to 0 after log(e)+1 transformation (the matrix was transformed a…

## Sheet: BetaDiversity
Year Published	no.traps	no.samples	no.trapnights	trap.spacing	sample.duration	trap.diameter	trap.depth	trap.volume	KP.volume	trap.colour	trap.material	trap.funnel	trap.RG	trap.baited	trap.KP	trap.cups
2004	120	15	15	1	15	70	80	15	15	1	1	15	1	2	10	1
2004	160	1920	3840	30	48	50	15	15	15	15	3	2	15	2	10	1
2004	168	238	15	15	24	90	15	470	15	15	3	15	15	2	10	2
2014	800	800	3200	30	48	185	90	1000	15	15	3	15	15	1	11	1
2014	130	260	15	1	336	65	15	15	15	15	3	15	15	2	11	1
2004	160	15	15	13	15	85	95	15	15	15	3	15	1	2	11	1
1994	114	15	15	1	15	100	140	946	100	15	2	15	1	2	11	2
2014	120	15	15	10	336	70	15	15	200	15	3	15	1	14	11	15
1995	70	70	70	2	24	15	15	250	15	15	3	15	15	2	11	1
2004	216	216	6480	2	720	15	15	225	14	15	3	15	1	2	11	2
2014	72	864	15	10	168	100	170	15	15	15	3	15	1	14	11	15
2004	24	15	15	13	168	80	15	15	15	1	1	15	15	2	11	1
2014	75	375	12075	5	720	15	15	400	15	15	3	15	15	2	11	1
2014	108	1080	16848	10	336	85	150	15	150	15	3	15	15	2	9	1
2004	4200	4200	8400	10	24	38	70	15	14	15	3	15	15	2	9	1
2004	113	15	15	13	336	70	15	15	50	15	3	15	15	2	9	1
2014	72	15	15	5	15	15	15	15	15	15	15	15	15	14	7	15
2014	120	15	15	10	720	15	15	15	15	15	15	15	15	2	7	1
1995	119	15	15	20	13	65	15	15	15	15	3	15	15	2	7	1
1994	80	15	15	5	168	65	15	450	100	1	1	15	15	2	7	1
1995	30	15	15	13	336	80	90	15	15	15	3	15	15	15	7	1
1994	75	15	15	3.5	15	90	200	14	250	15	3	15	15	15	7	1
1994	15	15	15	15	15	105	130	15	15	15	3	15	15	2	7	15
1995	48	192	2688	15	336	50	90	15	15	15	3	15	15	2	8	1
1994	240	960	15	2	336	15	15	200	15	15	3	15	15	15	3	15
2014	52	15	15	10	336	62	72	15	15	15	3	15	1	2	3	1
1994	25	100	400	2	24	150	200	14	14	15	3	15	15	2	1	1
1995	400	15	15	3	13	100	15	500	14	15	3	15	15	2	1	2
1995	36	144	144	15	24	150	200	15	14	15	3	15	15	2	1	1
2014	60	240	480	20	48	15	200	15	14	15	3	15	1	1	1	1
1995	351	1053	1579.5	5	36	90	15	15	14	15	3	15	15	1	1	1
2004	32	1760	1760	2	24	80	95	15	14	15	3	15	1	2	1	2
2014	420	15	15	5	168	15	15	15	14	15	15	1	1	2	1	15
2014	23	15	15	13	48	70	15	15	14	15	15	15	15	2	1	1
1994	1125	1125	9000	3	192	15	15	15	15	15	15	15	15	15	15	15
1994	376	1504	10528	3	168	100	15	15	15	15	3	15	15	15	15	2
1994	60	15	15	7.5	15	15	15	18927	14	15	15	15	15	15	15	1
2004	450	15	15	10	336	18	150	15	15	1	1	15	15	2	15	1
2014	15	15	15	15	720	15	15	15	15	15	15	15	15	15	15	15
2014	45	15	15	15	15	70	15	15	15	15	3	15	15	2	15	1
1994	20	15	15	15	15	90	120	15	15	15	3	1	1	2	15	2
2014	10	15	15	15	15	15	15	15	15	15	15	15	15	15	15	15
2014	24	240	15	13	15	15	15	15	15	15	15	15	15	14	15	15
2004	144	864	6048	4	168	19	15	15	14	1	1	2	15	2	6	1
2004	288	396	15840	4	1056	66	70	15	15	15	15	15	1	2	6	1
2004	180	15	15	2	15	90	70	15	15	15	15	15	1	2	6	1
2004	60	15	240	15	24	30	55	15	15	15	3	15	15	2	6	1
2004	15	15	15	1	168	15	15	40	14	15	3	15	15	2	6	1
2004	15	15	15	15	168	67	97	15	15	1	1	2	1	2	5	2
2014	15	60	2010	13	13	70	90	15	15	15	15	15	1	2	5	1
2014	16	192	8064	5	168	75	95	15	15	15	3	15	15	14	5	15
2014	10	15	7520	10	13	80	15	15	15	15	15	15	1	2	4	1
2004	30	15	46451	5	13	15	15	15	15	15	15	15	15	2	13	3
2004	15	15	15	18	168	150	160	2365	15	15	3	15	1	1	13	1
1994	15	15	15	13	15	90	15	15	15	15	3	15	15	2	13	1
1994	100	2600	19600	5	13	65	15	170	15	15	3	15	1	2	13	1
2004	15	15	15	10	168	65	15	200	15	15	3	15	1	2	2	1
1994	40	40	80	3	48	18	15	15	15	1	1	2	1	2	2	2
2004	25	15	15	15	48	15	15	473	14	15	3	15	15	2	2	1
2014	80	80	160	1	48	78	85	250	15	15	3	15	15	2	2	15
